# Supplementary material for: Deciphering SCN2A: A comprehensive review of rodent models of Scn2a dysfunction
Source: Epilepsia. 2025 Aug 30;66(12):4624–38. doi: 10.1111/epi.18615 (PMC12779317; doi:10.1111/epi.18615)
Supplement: Supplementary file 1 — Table S1. [file EPI-66-4624-s002.xlsx]

## Sheet: Supplement Table 1 
Table S1: List of existing Scn2a mouse models, including the principal paper which generated the model variant, the background genetic strain the models were created on, and which additional manuscripts have further utilized the models for study.
Model	Principle Paper	Related Papers	Background Strain	Iteration of Conditional Model
Loss of Function Mouse Models of Scn2a
Scn2a +/-	Planells-Cases et al., 2000 (27)	Planells-Cases et al., 2000 (27)	C57BL/6J
		Mishra et al., 2017 (71)
		Middleton et al., 2018 (73)
		Ogiwara et al., 2018 (34)
		Lena and Mantegazza, 2019 (45)
		Spratt et al., 2019 (28)
		Tatsukawa et al., 2019 (74)
		Miyamoto et al., 2019 (33)
		Spratt et al., 2021 (31)
		Indumathy et al., 2021 (70)
		Tamura et al., 2022 (80)
		Schamiloglu et al., 2023 (55)
		Wang et al., 2024 (42)
		Marcantonio et al., 2023 (75)
Scn2a+/–; Kcna1-/-	Mishra et al., 2017 (71)	Mishra et al., 2017 (71)
		Indumathy et al., 2021 (70)
Scn2a+/–; Kcna1+/–	Indumathy et al., 2021 (70)
Scn2a +/fl	Shin et al., 2019 (52)
Scn2a +/KI	Tamura et al., 2022 (80)
Scn2a +/Δ1898	Wang et al., 2021 (72)		B6SJLF1/J
Scn2a gtKO/gtKO	Eaton et al., 2021 (46)	Eaton et al., 2021 (46)	C57BL/6N
		Ma et al., 2022 (76)
		Wu et al., 2024 (53)
NaV1.2 adult	Gazina et al., 2015 (30)		C57BL/6J
Ei14::Scn2a+/-	Spratt et al., 2019 (28)	Spratt et al., 2019 (28)	C57BL/6J	PV-Cre
				SOM-Cre
Scn2a +/fl				CaMKIIα-Cre
		Spratt et al., 2021 (41)		EF1α-Cre (Scn2a +/fl and Scn2a fl/fl)
		Wang et al., 2024 (42)		Gabra6-Cre
Scn2a fl/fl	Gould and Kim, 2021 (54)		C57BL/6N	Pdgfra-CreERT
				Actin-CreERT
Scn2a +/fl	Yamagata et al., 2017 (35)		C57BL/6J	Vgat-Venus
	Ogiwara et al., 2018 (34)	Ogiwara et al., 2018 (34)		Emx1-Cre
				Vgat-Cre
				Vgat-Venus
		Tatsukawa et al., 2019 (74)		Emx1-Cre
				Vgat-Cre
		Miyamoto et al., 2019 (33)		Emx1-Cre
				Vgat-Cre
Scn2a fl/fl		Miyamoto et al., 2019 (33)		Trpc-Cre
				Ntsr-Cre
		Suzuki et al., 2023 (77)		EF1α-mCherry-IRES-Cre (mPFC)
				EF1α-mCherry-IRES-Cre (VTA)
Scn2a +/KI	Tamura et al., 2022 (80)			EF1α-Cre
Scn2a fl/fl	Ma et al., 2022 (76)		C57BL/6N	eGFP-Cre (SCN)
Scn2a K38Q	Kotler et al., 2023 (39)		C57BL/6N
Scn2a: ObGC - shRNA	Nunes and Kuner, 2018 (44)		C57BL/6J
Scn2a ASO	Li et al., 2023 (38)
Scn2a +/R102X	Ogiwara et al., 2018 (34)		C57BL/6J
Gain of Function Mouse Models of Scn2a
Scn2a Q54	Kearney et al., 2001 (51)	Kearney et al., 2001 (51)	C57BL/6J x SJL/J
		Bergren et al., 2005 (48)	C57BL/6J and B6.Q54 x SJL
		Bergren et al., 2009 (49)
		Kile et al., 2008 (58)	C57BL/6J x SJL/J
		Kile et al., 2010 (89)
		Anderson et al., 2014 (83)
		Calhoun et al., 2016 (65)	C57BL/6J x SJL/J
		Hawkins & Kearney, 2016 (66)	C57BL/6J x SJL/J
		Thompson et al., 2017 (59)	C57BL/6J x SJL/J
Hlf KO/+; Scn2a Q54 offspring	Hawkins & Kearney, 2016 (66)		C57BL/6J
Scn2a Q54; Cacna1g KO/+	Calhoun et al., 2016 (65)		C57BL/6J x SJL/J
Scn2a +/A263v	Schattling et al., 2019 (50)		C57BL/6
Scn2a +/Q	Li et al, 2021 (56)		C57BL/6N
Scn2a-p.K1422E
Scn2a +/E	Echevarria- Cooper et al., 2022 (22)	Echevarria- Cooper et al., 2022 (22)	C57BL/6J
		Echevarria-Cooper and Kearney, 2023 (78)
		Echevarria-Cooper et al., 2023 (Preprint) (57)	C57BL/6J and C57BL/6J x DBA/2J
