# Supplementary material for: Deciphering SCN2A: A comprehensive review of rodent models of Scn2a dysfunction
Source: Epilepsia. 2025 Aug 30;66(12):4624–38. doi: 10.1111/epi.18615 (PMC12779317; doi:10.1111/epi.18615)
Supplement: Supplementary file 2 — Table S2. [file EPI-66-4624-s001.xlsx]

## Sheet: Supplement Table 2
Table S2: Comprehensive list of behavioral assays and seizure assessments in various Scn2a mouse models detailing specifics about findings as well as the age of assessment. All results described in this table are between wildtype and mutant mice unless noted otherwise. Red font indicates a decrease while blue font indicates an increase or significant alteration of a specific phenotype. Black font…
Paper	Model	Conditional Model (if applicable)	Mice Age	Social	Learning/Memory	Locomotion	Repetitive Behaviors	Anxiety-Like Behaviors	Olfaction	Seizures	Other	Key
Mishra et al., 2017 (71)	Scn2a +/- (Planells-Cases model)		2 - 3 months							~ND in seizure threshold or epileptiform activity ~ND in latency to myoclonic jerk ~ND in latency to GTC seizures	~ND in cardiac activity with EEG-ECG recordings ~ND in brain-heart association	RED = Decrese BLUE= Increase/altered ND= No Difference *All results described are between wildtype and mutant mice unless noted otherwise
Middleton et al., 2018 (males only) (73)			4 - 6 months	N/A	~Delayed learning in spatial working memory task ~Slower learning in Barnes maze	N/A	N/A	N/A	N/A		~Decrease in the peak firing rate of pyramidal cells during SPW-R events ~Lower strength of assembly reactivation during SPW-Rs ~Truncated hippocampal replay sequences	OFT = Open Field Test EPM = Elevated Plus Maze FST = Forced Swim Test TST = Tail Suspension Test NOR = Novel Object Recognition PPI = Prepulse Inhibition USV = Ultrasonic Vocalization VOR = Vestibular Ocular Reflex mPFC = Medial Prefrontal Cortex CPu = Caudate Putamen ECoG = Electrocorticogram EEG = Electroencephalogram ECG = Electrocardiogram OVX = Ovariectomy PTZ = Pentylenetetrazol KA = Kainic…
Ogiwara et al., 2018 (34)			6 - 11 weeks							~ND in susceptibility to hyperthermia-induced seizures ~Frequently abnormal ECoG recordings with absence-like seizures with SWDs ~Higher maximum amplitude and spike numbers during SWD episode ~Shorter latency to have absence seizure-like immobility when injected with PTZ	~Higher prevalence and incidence of epileptiform discharges in mPFC ~Impaired excitatory neural activity
Lena and Mantegazza, 2019 (males only) (45)			Juvenile: P22 - P44	~Decreased amount and length of USVs produced ~Decreased social interaction in the first two minutes of reciprocal social interaction test	~Slight decrease of spontaneous alternations in Y-maze ~Decreased preference for novel object in NOR task	~Increased acquired motor learning on the rotarod ~ND in locomotion in OFT	~Increased grooming ~Increased marble burying	~Reduced anxiety-like behavior in EPM ~Reduced anxiety-like behavior in OFT	~ND in odor discrimination task		~Decreased immobility in TST
			Adult: P60 - P95	~Decreased amount and length of USVs produced ~ND in reciprocal social interaction test	~ND in number of visits or spontaneous alternations in Y maze ~ND in preference for novel object in NOR task ~Slightly slower acquisition latency in Barnes maze test	~ND in motor learning on the rotarod ~ND in locomotion in OFT	~ND in grooming ~ND in marble burying	~ND in anxiety-like behavior in EPM ~ND in anxiety-like behavior in OFT	~ND in odor discrimination task		~Slight decrease in immobility in minutes four to six of TST
Spratt et al., 2019 (28)			Age not reported	~Females showed no preference for novel stimuli in two-chamber social novelty task	~Males had slightly impaired reversal learning in the water T-maze ~ND in spontaneous alternation in Y-maze	~ND on the rotarod ~ND on the balance beam	~ND in grooming ~ND in nesting assay	~Females had reduced anxiety-like behavior in EPM ~ND in OFT			-ND in nesting assay
Tatsuwaka et al., 2019 (males only) (74)			*P6 for USV *P8 - P31 weeks for other assays	~Increased sociability in three-chamber assay ~Slight dominant behavior in tube test ~Deficit in social approach toward stranger mice in resident-intruder test ~ND in social communication in USV	~Enhanced fear conditioning retention ~Impaired extinction of fear-related memory	~Hyperactivity in EPM ~Hyperactivity in OFT ~Deficient motor coordination on the rotarod	~Increased rearing in OFT	~Reduced anxiety-like behavior in EPM ~Reduced anxiety-like behavior in OFT ~Increased anxiety-like behavior in light/dark assay	N/A		~Higher immobility in FST ~Lower immobility in TST ~ND in PPI ~Increased activity in the gamma band in the mPFC
Miyamoto et al., 2019 (33)			> 8 weeks							~SWDs during behavioral quiescence	~Slight decrease in EPSCs in FSIs
Indumathy et al., 2021 (70)			P28 - P34	~ND in sociability in three-chamber assay ~Decreased preference for novel stranger in social novelty assay			~Reduced marble burying ~Increased grooming				~ND in nestlet shredding
Schamiloglu et al., 2023 (55)			P54 - P119		~ND in learning the standard dynamic foraging task or variations of the assay where mice are head-fixed, the block length varies, there is reward optimization, or the reward contingencies vary ~Slight increase in frequency to pick higher reward side in dynamic foraging assay ~Males had inflexible choice behavior during mid-block performance in the unpredictable paradigm of the dynamic foraging as…					~Spontaneous behavioral seizures in four of twenty-five mice at the end of one day of training, and one of the four mice died
Wang et al., 2024 (42)			P60 - P90								~Consistently elevated VOR gain in different rotation frequencies ~Decreased Purkinje cell firing rate
Marcantonio et al., 2023 (females only) (745)			Juvenile: P21 - P44	~Higher sociability in three-chamber assay ~ND in social novelty in three-chamber assay	~ND in preference for displaced object in novel object recognition task ~Lower entries into the three arms of the Y-maze ~Increased decision-making latency in Y-maze	~Higher latency to fall on day one of the rotarod ~ND in EPM locomotion ~ND in OFT locomotion	~ND in grooming ~ND in marble burying	~Reduced anxiety-like behavior in EPM ~ND in anxiety-like behavior in OFT	~ND in odor discrimination task		~ND in latency of reaction to stimuli in hotplate assay ~ND in latency before withdrawal in cold plate assay
			Adult: >P60	~Higher sociability in three-chamber assay ~Altered interaction with the novel mouse in three-chamber assay	~ND in preference for displaced object in NOR task ~Lower entries into the three arms of Y-maze ~Increased decision-making latency in Y-maze ~Reduced percent of spontaneous alternations in Y-maze	~ND in latency to fall off the rotarod ~ND in EPM locomotion ~ND in OFT locomotion	~ND in grooming ~ND in marble burying	~Slightly reduced anxiety-like behavior in EPM ~ND in anxiety-like behavior in OFT	~ND in odor discrimination task		~ND in latency of reaction to stimuli in hotplate assay ~Decreased latency before withdrawal in cold plate
Mishra et al., 2017 (71)	Scn2a +/-; Kcna1 -/-		2 - 3 months							~Scn2a+/– decreases spontaneous seizure duration in Kcna1–/– mice	~Nav1.2 reduction does not ameliorate cardiac phenotypes in Kcna1–/– mice
Indumathy et al., 2021 (70)			P28 - P34	~ND in sociability ~Reduced social novelty sniffing			~ND in grooming ~Reduced nestlet shredding and marble burying
	Scn2a +/–; Kcna1 +/–			~ND in sociability or social novelty			~ND in grooming and nestlet shredding ~Reduced marble burying
Shin et al., 2019 (males only) (52)	Scn2a +/- (Δ4-6)		2 - 4 months	~ND in sociability or social novelty in three-chamber assay ~ND in USVs ~Increased direct social interaction	~Reduced spatial learning and memory on Morris water maze ~Increased fear memory ~ND for NOR	~ND on the rotarod ~ND in locomotion in novel environments such as OFT ~Mild light-induced hypoactivity in Light-Dark box ~Decreased locomotion in familiar environments such as LABORAS	~ND in grooming and rearing behaviors	~ND in anxiety-like behavior for OFT, EPM, and light-dark box		~No spontaneous seizures ~ND in susceptibility to PTZ-induced seizures
			4 days - 3 weeks	~ND in number and duration of USVs ~Increased direct social interaction		~Decreased locomotion in OFT	~ND in grooming	~ND in OFT anxiety-like behaviors			~ND in mother attachment behaviors
Wang et al., 2021 (72)	Scn2a +/Δ1898		>= P30 - P44	~Males displayed increased social interaction with the novel mice in the three-chamber assay, even after repeated exposure to the same mouse		~Hyperactivity in OFT	~ND in time spent grooming	~Reduced anxiety-like behaviors on EPM
Eaton et al., 2021 (46)	Scn2a gtKO/gtKO (AKA Scn2a gene trap)		3 - 5 months		~Decreased novel object exploration ~Increased fixed-pattern of exploration in novel object recognition ~Decreased number of entries to, duration in, and preference for the novel arm of Y-maze	~ND in activity, tail posture, limb grasping, extension, and righting reflex ~Decreased grip ability on SHIRPA ~Females traveled longer distances in OFT ~Decrease in distance traveled in OFT with high-intensity luminescence	~Decreased overall nest building ~Decreased quality of nests built ~Increased grooming ~Reduced marble burying ~Slightly increased induced grooming	~Increased anxiety-like behavior in low and bright light OFT	~ND overall odor discrimination ~Increase in time for discrimination		~Increased water and food intake ~Increased number of fecal boli in males ~Lower body position rating, less trunk curl, and postural reflex when held by the tail on SHIRPA ~ND in mechanical sensitivity ~Decreased tolerance for heat and cold temperatures on thermal/cold tolerance assay ~ND for dynamic hot plate ~Increased sensitivity for dynamic cold plate ~ND quinine avoidance ~Decreased startle …
Ma et al., 2022 (76)			> 6 weeks			~Impairment of wheel-running activity in light-dark conditions					~Abnormal sleep patterns
Wu et al., 2024 (53)			3 - 4 months		~Impaired learning and memory on Morris water maze and Y-maze
Gazina et al., 2015 (males only) (30)	Nav1.2 adult		>= P53	~ND in social interaction ~16x more likely to jump out of the social interaction box	~ND in memory and spatial learning on Y-maze and Morris water maze	~ND on the rotarod, locomotion, or in grip strength		~ND in OFT or light-dark box for anxiety-like behaviors ~Reduced anxiety-like behavior in EPM		~No spontaneous seizures ~More susceptible to PTZ-induced seizures	~ND in thermal pain response, acoustic startle, PPI, or weight
Wang et al., 2024 (42)	Scn2a +/fl	Gabra6-Cre	P60 - P90								~Altered VOR
Tatsukawa et al., 2019 (males only) (74)	Scn2a +/fl	Emx1-Cre	8 - 9 weeks				~Increased rearing in OFT	~Increased time in the center of OFT ~Trend of entering open arms of EPM more
		Vgat-Cre				~ND in locomotion in OFT	~ND in rearing events	~ND in OFT anxiety-like behaviors ~Reduced anxiety-like behaviors on EPM
Miyamoto et al., 2019 (33)		Emx1-Cre	>= 8 weeks							~SWDs present during behavioral quiescence ~Inactivation of the CPu or thalamus by muscimol injection suppresses SWDs
		Vgat-Cre								~No spontaneous SWDs
	Scn2a fl/fl	Trpc-Cre								~Spontaneous SWDs
		Ntsr-Cre								~No spontaneous SWDs
Ma et al., 2022 (76)	Scn2a fl/fl	eGFP-Cre (SCN)	3 - 5 months								~Sleep disturbances
Suzuki et al., 2023 (77)	Scn2a fl/fl	EF1α-mCherry-IRES-Cre (mPFC)	18 - 19 weeks	~Increased sociability in three-chamber social assay		~Less distance traveled in three-chamber social assay ~Less distance traveled in OFT	~Fewer rearing events in OFT	~Increased anxiety-like behavior in OFT			~Reduced PPI
		EF1α-mCherry-IRES-Cre (VTA)	11 - 13 weeks	~ND sociability in three-chamber social assay			~Reduced rearing in OFT	~ND in time in center in OFT			~Increased percentage of PPI startle response to 120 dB sound with 74 or 78 dB prepulse
Nunes and Kuner, 2018 (44)	Scn2a: ObGC - shRNA		P49 - P63						~Reduced speed in odor discrimination
Li et al., 2023 (males only) (38)	Scn2a ASO		2 - 3 months	~Impaired social approach in three-chamber social assay ~Increased social avoidance in three-chamber social assay		~Increased locomotion in OFT	~Impaired nest building behavior	~Decreased anxiety-like behavior and ability to assess risk in EPM ~Increased anxiety-like behavior in OFT		~No spontaneous seizures or detectable ictal features ~Augmented seizure response to PTZ treatment
Echevarria-Cooper and Kearney, 2023 (78)	B6.Scn2a +/K1422E		7 - 10 weeks							~OVX did not affect the distribution of GTCs latencies ~Sham surgery mice in pro/estrus had an elevated threshold to GTCs ~Intact mice in pro/estrus had an elevated threshold for GTCs	~Sham surgery mice spent less time in the proestrus stage ~A higher proportion of intact female mice had irregular cyclicity. ~Intact female mice spent more time in diestrus ~Intact female mice spent less time in proestrus
Echevarria-Cooper et al., 2022 (22)			*4 - 6 weeks for EEG *6 - 11 weeks for behavior	~Males show increased sociability and social novelty in three-chamber social assay	~Data not reported for Y-Maze	~Males showed a higher latency to fall from the rotarod on the third day	~Reduced marble burying	~Reduced anxiety-like behavior in EZM ~Reduced anxiety-like behavior in light-dark box ~Females showed reduced anxiety-like behavior in OFT	~ND in olfactory discrimination ~Males spent less time sniffing same-sex urine in presentations 1 - 2 ~Females spent less time sniffing same-sex urine in presentation 1 ~ND in buried food task	~Spontaneous seizures ~Interictal epileptiform discharges ~Higher threshold for flurothyl-induced seizures ~Slower progression from first myoclonic jerk to first generalized tonic-clonic seizure in flurothyl-induced seizure
Echevarria-Cooper et al., 2023 (57)Preprint			*4 - 7 weeks for EEG *8 - 12 weeks for behavior			~Longer distance traveled in EZM ~ND in distance traveled in OFT		~Females showed reduced anxiety-like behavior in EZM ~Reduced anxiety-like behavior in OFT		~Spontaneous seizures ~Fewer males reached stage 6 in the Racine scale ~Fewer males died following KA administration
	F1D1.Scn2a +/K1422E		*4 - 7 weeks for EEG *8 - 12 weeks for behavior			~ND in distance traveled in EZM ~ND in distance traveled in OFT		~Reduced anxiety-like behavior in EZM ~ND in OFT		~Spontaneous seizures ~Males took longer to reach stage 3 in the Racine scale ~No mice reached stage 6 in the Racine scale
Kearney et al., 2001 (51)	F1.Scn2a Q54		<2 months			~ND in rotarod and swimming test prior to the onset of seizures	~Continuous grooming in one area (observed)			~Spontaneous seizures originating in the hippocampus
Bergren et al., 2005 (48)	B6.Scn2a Q54		3 weeks - 6 months							~Low seizure incidence
Schattling et al., 2019 (50)	Scn2a +/A263V		10 - 20 weeks							~No overt behavioral phenotype
Li et al, 2021 (53)	Scn2a +/R1883Q		P1 - P30							~Spontaneous GTCs ~GTCs with hindlimb extension	~Median survival of P18
